# Supplementary material for: Correlation between temporomandibular joints and craniocervical posture in patients with bilateral anterial disc displacement
Source: BMC Oral Health. 2024 Feb 1;24:159. doi: 10.1186/s12903-024-03892-9 (PMC10832266; doi:10.1186/s12903-024-03892-9)
Supplement: Supplementary file 1 — Additional file 1. [file 12903_2024_3892_MOESM1_ESM.zip]

Archive with 4 entries (4 files):
- Supplementary material/1. Supplemental data.docx
- Supplementary material/2. Temporomandibular Joints Measurement Data.xlsx
- Supplementary material/3. Craniocervical Posture Measurement Data.xlsx
- Supplementary material/4. Pearson Correlation Analysis of Temporomandibular Joints and Craniocervical Posture Measurement Data.xlsx
