# Supplementary material for: Correlation between temporomandibular joints and craniocervical posture in patients with bilateral anterial disc displacement
Source: BMC Oral Health. 2024 Feb 1;24:159. doi: 10.1186/s12903-024-03892-9 (PMC10832266; doi:10.1186/s12903-024-03892-9)
Supplement: Supplementary file 1 — Additional file 1. [file 12903_2024_3892_MOESM1_ESM.zip › Supplementary material/2. Temporomandibular Joints Measurement Data.xlsx]

## Sheet: Data
					R Condyles		L Condyles		R Condyles			L Condyles			R TMJ			R TMJ fossa			R Condyles			L TMJ			L TMJ Fossa			L Condyles
Name	Gender	Age	Clinical diagnosis	Diagnostic time	MD	AD	MD	AD	ES	MS	IS	IS	MS	ES	RS	SS	AS	FD	FS	NA	PSL	ASL	APA	AS	SS	RS	FD	FA	NA	APA	ASL	PSL
Privacy	Privacy	19	BN	2022.6.2	20.1	6.4	19.3	6.3	2.5	2.9	3.6	2.6	3.3	2.6	3.3	4.3	2.9	10.1	25.2	21.7	5.5	4	96.6	3.2	3.6	2.1	10.1	25.7	25	94.4	3.6	4.5
Privacy	Privacy	24	BN	2021.11.28	19.5	7.3	21.9	9	2.8	3	4.2	3.4	5.3	2.7	1.8	3.6	1.8	9.2	29.8	4.2	6.1	4.5	96.5	1.5	3.8	2.5	11.6	28	3.2	96	5.2	8.5
Privacy	Privacy	24	BN	2021.5.22	19.8	8.6	20.9	8.7	2.3	2.2	2.4	3.4	2.4	2	1.2	3.7	1.9	11	26.7	21.2	4.9	6.9	101.1	2.2	4.2	1.6	10.4	27.6	19.6	95.1	5.7	5.3
Privacy	Privacy	21	BN	2020.7.19	19.7	8.8	20.3	8.5	2.6	2.9	3	2.4	2.3	2.5	2.2	4.9	3.1	7.1	24.5	18.4	6.9	4.8	96.3	2.6	3.3	2.2	7.4	25	15.1	100.9	3.7	7.3
Privacy	Privacy	24	BN	2021.9.2	14.2	6.5	17.1	4.8	2.6	2.2	2.1	2	2.3	1.6	1.9	2.3	1.8	8.2	24.9	24.1	5.2	4.3	93.2	1.6	3.2	3.7	6.7	25.9	17.1	76.1	3.8	4.7
Privacy	Privacy	27	BN	2023.3.13	20.5	8.1	20.2	6.5	2.5	2.1	1.8	2.8	2.5	2.7	1.4	3.3	2.2	9.1	28.2	16.2	6.1	3.8	85.4	3.5	3.7	1.7	8.4	25.7	13	82	3.4	4.7
Privacy	Privacy	26	BN	2023.3.24	18	6.7	17.5	6.4	2.4	2.5	2.8	1.7	1.9	3	1.9	3	2..0	12	26.2	23.1	7.2	4.1	87.3	1.3	2.4	1.6	9.9	25.7	19.4	96.8	3.7	4.9
Privacy	Privacy	22	BN	2021.10.5	17.5	6.5	15.3	7.6	1.8	2.1	2.7	2.4	1.8	2.2	1.8	2.4	2.3	8.3	27.3	22.8	6.6	3.6	96.7	1.8	2.2	1.4	8.1	28.6	22.2	100.6	3.8	4.1
Privacy	Privacy	25	BN	2018.5.10	21.9	7.3	21.3	8	3.4	3.6	2.8	2.3	3.4	3.3	2.3	4.9	2.6	10.9	28	18.8	6.7	3.6	90.1	2.6	4.8	2.5	11.1	26.8	21.5	106	3.8	4.2
Privacy	Privacy	23	BN	2023.5.4	17.2	7.7	18.8	8	2.5	2.6	3.2	4	3.3	2.3	1.3	3	1.1	11.1	27.3	15.7	6.9	4.5	90..0	1.5	2.6	1.2	8.9	29	15.3	98.1	4.9	5.3
Privacy	Privacy	49	BN	2019.12.17	18.3	8.3	17.9	7.6	3.4	2.9	2.9	2.8	3.2	2	2.5	4.4	1.8	8.2	27.3	27.1	7.1	5.6	105.7	2.1	3.8	1.8	8.2	24.1	32.6	101.4	4.7	6.1
Privacy	Privacy	23	BN	2023.2.20	21.9	8.7	20.1	8.4	3.1	3.4	2.3	3.3	3.1	2.7	2.2	4.7	2	9.7	29.7	11.5	6.9	4	101	1.9	4.2	2.3	10.2	27.5	14.5	93.7	5.1	6.8
Privacy	Privacy	21	BN	2021.9.19	19	11.2	19.8	9.6	2.7	3.1	4.5	3	4.1	2.3	1.8	3.8	2.6	8.6	31.4	12	9.7	8.7	97.5	2.8	4.4	2	7.4	30.7	11.2	109.8	5.6	7.7
Privacy	Privacy	24	BN	2022.1.5	18.7	8	19.3	8.4	2.3	3.4	3.3	3.4	2.7	2.4	3.8	3.6	1.5	10.1	25.6	26.4	7.1	5.2	97.7	1.5	3.4	3.1	10.8	27.9	22.5	94.1	4.5	7.4
Privacy	Privacy	18	BN	2021.10.16	15.2	7.9	17.2	6.6	2.1	2.9	2.4	2.8	2.6	1.4	2.2	2.5	1.8	10.5	31.6	16.7	6.1	5.1	100.5	1.4	2.3	1	8.8	25.2	15.6	106	3	4.9
Privacy	Privacy	24	BN	2022.1.19	18	7.5	15.4	5.4	1.1	1.9	2.6	3.4	2.6	3.2	1.5	2.7	1.8	10.6	30.5	16	4.5	4.3	107.3	2.4	3.4	1.9	10.6	27.8	10.9	103.4	4	4
Privacy	Privacy	34	BN	2020.7.29	14.9	5.9	19.8	5.4	2.2	2.7	2.8	2.6	3	2	3.2	3.5	3.4	10	28.9	20.9	4.3	5.3	106.8	4.4	4.1	2.2	7	25	32.9	103.4	3	7.4
Privacy	Privacy	23	BN	2022.6.24	14.6	7.7	14.3	7.9	1.3	2.5	3.6	3.6	3.3	1.7	2.1	2.6	1.3	9.8	32.4	28.4	7.5	3.6	106.8	2.9	3.9	2.9	30.9	28.3	28.3	102	4.6	5.9
Privacy	Privacy	32	BN	2022.4.23	26.5	10.2	26.9	7.6	2.6	4.3	4.2	3.7	3.9	2.6	2.5	4.3	2.7	7.6	29.7	6	10	5.5	100.2	2.3	4.8	2.3	8.6	29.4	5.2	102.4	3.7	6.5
Privacy	Privacy	28	BN	2022.5.20	16.7	6.8	15.9	8.3	1.5	2	3.3	2.5	2.2	1.4	1.4	2.3	1.8	9.4	26.2	10.7	7.8	4.6	88.7	2.2	2.5	1.7	8	26.4	15.7	92.1	5.4	7.4
Privacy	Privacy	19	BN	2022.6.4	18.9	6.9	20.1	6.6	2.1	3.1	3	2.7	3.3	2.2	2.1	3.4	1.6	12.9	30.8	19.4	8.3	4.1	86.3	2	3.4	2.3	12	30.2	19.3	81.5	4.8	6.4
Privacy	Privacy	22	BN	2022.1.8	20.2	6.6	20.6	5.4	2.2	2	3	3.5	3.2	1.8	2.9	3.8	2.4	12.9	28.9	29.9	8.7	4.2	82.7	1.4	3.7	2.5	11.2	27.4	19.9	81.4	4.5	8.4
Privacy	Privacy	27	BN	2020.12.5	17.9	6.1	17.6	5.9	1.6	2.7	3.4	2.6	3.1	2.2	2.7	3.9	1.9	9.4	24	14.2	8.2	2.9	85.5	1.6	3.6	2.4	9.8	25.9	11.9	89.7	5.1	7
Privacy	Privacy	29	BN	2021.7.2	18.9	6.9	18	7.3	1.7	2.7	3.1	2.2	2.5	1.7	1.9	3.3	1.6	7.5	25.1	10	9.2	5	84.4	1.4	3.7	2.4	7.6	23.5	11	83.1	5	9.3
Privacy	Privacy	26	BN	2022.2.27	23.5	9.3	23.3	9.7	2.4	2.4	2.8	2.9	2.5	3.7	1.7	3	2	9.7	28.5	12.5	9.8	6.5	80	1	3.9	2.2	9.7	25.5	8	89.1	7.1	8.1
Privacy	Privacy	24	BN	2022.5.20	15.6	5.9	17.1	6.7	1.4	2.2	2.9	3.1	2.5	1.5	2	2.8	2.1	8.9	27.9	23	9.3	4.7	91.5	2.4	3.3	3.7	8.8	27	21.7	94.5	4.3	8.1
Privacy	Privacy	24	BN	2022.5.29	21	5.9	20.6	7.9	1.7	1.6	1.9	2.8	2.5	1.3	1.6	2.6	3.7	11.8	28.7	5.7	8.6	5	74.3	2	2	2.2	10.7	30	4.9	92.6	5.8	8.1
Privacy	Privacy	30	BN	2021.12.5	18.2	8.2	18.2	8	1.6	4.8	3.9	3.6	4.8	3	4	5.5	2.1	8.4	31.4	5	8.7	4.7	100.5	2	4.8	4.7	8.2	29.3	4.9	99.2	4.7	8.8
Privacy	Privacy	20	BN	2023.5.11	18.9	5.3	16.9	5.4	1.8	2.2	2.1	1.5	2.4	1.9	1.5	2.1	2.2	10.8	26.5	9.6	6.9	6	65.5	1.5	2.8	2	11.4	29.3	12.3	82.6	5.6	5.7
Privacy	Privacy	19	ADDWR	2020.8.5	21.8	6.7	19.1	5.6	3.4	2.6	3.6	2.6	3	2.9	1.5	5.2	4.6	11.7	29.2	22.2	6.2	3.8	98.1	5.5	4.7	1	12.6	30.2	29.7	84.1	3.2	4.4
Privacy	Privacy	25	ADDWR	2020.5.24	21.3	8.8	21	7.8	1.6	2.6	2.2	1.8	2.4	2.2	1.3	5.3	5.4	10.6	31.7	26.7	8	4.3	73.2	4.4	4.4	1	10.2	29.9	26.4	78.7	3.5	8.4
Privacy	Privacy	18	ADDWR	2022.8.17	17.6	7.3	20.6	7.2	2.2	2.3	3.4	2.4	1.4	2.4	1.8	3.4	3.2	10.1	33.3	13.5	6.9	4.3	96.1	3	4	1.6	8.5	31.9	15.2	102.3	4.6	6.3
Privacy	Privacy	19	ADDWR	2022.7.6	21.7	6.1	20.7	6.6	1.6	2.6	1.8	3.6	2.6	2.6	2	3.3	5	13	30.2	10.7	6.9	3.3	81.6	3.8	4.1	1.3	13.1	28.9	8.3	86.8	4.7	6.4
Privacy	Privacy	21	ADDWR	2022.5.11	22.5	7.6	22.7	8.6	2.7	2.1	1.7	2.3	1.6	3.7	1.7	4.1	3.8	10.5	29.9	16.2	8.9	5.2	88.6	5	4	1.2	9.9	31	19.8	95.6	3.6	8.3
Privacy	Privacy	41	ADDWR	2022.2.23	21.2	5.5	21.2	6.4	3.1	3.2	3.6	3.1	3.1	2.9	1.3	4.5	4.9	10.7	27.6	20.9	7.3	3.5	87.8	4.4	4.9	1.7	9.5	25.5	19.1	89.2	4.1	5.9
Privacy	Privacy	22	ADDWR	2020.8.26	18.7	5.6	20.3	4.9	1.5	2.2	3.2	2	2.5	2.5	1.1	2.7	3.3	10.1	29	17	5.4	3.2	90.8	3.7	3.6	1.2	9.2	24.8	18.7	83.5	2.5	4.6
Privacy	Privacy	30	ADDWR	2020.7.20	15.1	8.3	16.8	8.4	1.3	1.4	1.4	1.4	1.5	1.6	1.1	3.5	4.1	9.8	29.4	17.1	8	5.2	99.5	3.1	2.3	1.1	9.7	27	16.1	95.5	3.3	7.8
Privacy	Privacy	23	ADDWR	2020.7.20	17.6	8.7	17.5	7.9	1.4	1.2	1.4	1.7	1.9	1.8	1.3	3.6	3.2	8.4	28.1	14.2	7	4	98.1	2.9	3.7	1.3	8.3	27.3	19	109.2	4.4	5.5
Privacy	Privacy	31	ADDWR	2020.12.9	22.1	5.7	20.2	4.9	3.5	2.2	1.2	1	1.8	3.6	1.2	4.6	4	10.5	32.3	19.1	6.9	3.4	92.6	4.9	4.3	0.8	9.3	28.6	17.7	98.7	2.9	6.5
Privacy	Privacy	23	ADDWR	2021.12.22	19.7	5.1	19.6	6.3	2.9	2.2	3.3	3.1	2.7	3.4	1.7	4.1	5.8	13.1	25.9	13.3	8.4	3.3	92.1	4.9	4.6	3.4	8.8	24.3	13.1	102.9	2.4	7.1
Privacy	Privacy	28	ADDWR	2020.9.16	18.9	5.7	18.6	5.8	1	1	1.4	2.4	1.9	2	1.3	1.7	2.8	8.7	27.3	16.5	6.4	3	93.2	3.9	3.1	1.7	9.7	27.2	19.4	80.4	3.7	7.5
Privacy	Privacy	32	ADDWR	2021.6.2	16.7	6.2	14.3	6.7	2.9	2.8	3.2	3.2	2.3	3.1	2.6	3.5	4.4	10	28.7	12.8	8.3	4.3	85.3	1.6	2.4	2	9	26.7	19	96.2	4.2	5.4
Privacy	Privacy	22	ADDWR	2020.7.6	19	9.2	19.9	8.5	3.6	1.9	1.6	1.4	2.7	2.3	1.5	4.4	5.2	9.3	27	19.3	8.7	4.5	95.9	4.9	4.7	1.6	9.4	28.1	20.3	82.2	5.1	8
Privacy	Privacy	31	ADDWR	2022.3.16	20	6	17.9	6.3	1.5	0.9	3.2	1.8	2.2	2.1	1.3	1.7	3.2	11.8	35	15.1	7.7	3.7	98.1	3.9	2	2.6	9.3	29.3	16.8	104.8	2.5	7.4
Privacy	Privacy	38	ADDWR	2021.3.12	19	8.4	21.8	9	1.7	2.7	5.5	6.6	3.2	1.4	2.9	4	4.2	8.3	24.8	8.2	7.2	4.8	84.7	4	5	5.5	9.6	28.7	12	84.8	5.8	7.8
Privacy	Privacy	33	ADDWR	2021.3.3	21.2	7.5	19.5	8.4	1.7	2.7	2.8	3.1	2.7	3.1	1.3	3.6	5.8	10.6	26.9	11.5	5.1	5.1	79.8	4.3	3.6	2.3	9.6	24.6	17.5	97.7	6	4.4
Privacy	Privacy	31	ADDWR	2021.4.18	17.8	7.9	19.4	9.2	2.1	1.5	2.6	2.7	3.1	2.2	1.3	3.6	4.1	9.1	26.6	17.2	7.7	6.7	76.3	1.7	3.1	2.1	8.9	25.3	14.3	89	5.5	8.2
Privacy	Privacy	27	ADDWR	2021.7.21	10.9	4.6	11.6	6.5	1.7	1.7	1.8	2.1	1.8	2.3	1.8	1.8	1.7	8	30.1	20.7	6.4	2	106.6	1.8	2.5	2	9.3	29.5	23.7	99.9	4.4	8.4
Privacy	Privacy	26	ADDWR	2021.3.7	15.6	7.2	18.9	7	2.4	2.1	2	1.9	2.1	1.2	1.7	2.7	2	11	28.7	11.6	7.5	5.1	94.6	2.1	3.5	1.8	8.7	26.7	13	94.6	4.7	8.6
Privacy	Privacy	26	ADDWR	2021.8.13	19.2	6.5	20.2	6.8	2.4	2.9	2.6	2.3	3.8	3.1	1.5	4.2	5.2	9.6	26.9	16	6.7	3.1	96	6.3	4.1	2.5	9.8	29.4	14.5	89.3	5.6	6.1
Privacy	Privacy	26	ADDWR	2021.9.8	18.1	4.8	19	5.2	1.6	1.8	1.8	1.9	2.1	2.4	2	2.9	3	8.6	24.5	13.8	7	3.7	85.8	3	3.1	2.4	8.4	25.7	19.9	103.5	4	6.5
Privacy	Privacy	25	ADDWR	2021.12.28	17.7	4.9	17.9	4.6	2	2.6	3.7	2.5	2.2	2.1	1.4	3.5	4.2	10.4	28.4	20.5	6.6	2.3	90	3.5	3.2	1.2	8.9	24.7	16.7	89.9	3.9	7.4
Privacy	Privacy	23	ADDWR	2021.4.12	17.8	7.8	29.3	9.2	2.7	2.8	2.2	1.9	2.9	2.2	1.3	3.9	5.6	9.1	28.1	16.1	7	7.5	84.9	6.1	4.2	1.7	8.5	26.3	21.8	98.6	6.7	6.9
Privacy	Privacy	21	ADDWR	2021.4.2	17.6	6	17.1	7.4	1.9	2	2.4	2.3	2.3	1.9	2	3.1	3.9	9	29.3	15.6	6.6	3.1	95	4.3	3.4	2.2	10.2	28.7	16.9	91.4	4.2	6.9
Privacy	Privacy	19	ADDWR	2021.8.18	21.9	4.8	22.3	6.1	2.2	2.9	2.5	3.2	2.8	2.6	2.3	2.5	3.3	9.4	29.7	7.1	6	4.4	87.8	2.4	3.9	2.2	8.5	25.5	6.6	101.9	4	6.1
Privacy	Privacy	18	ADDWR	2021.8.2	19.2	8.6	18.2	7	2.8	2.8	4.1	4.5	3.2	3.8	2.2	2.5	1.6	9.6	27.7	18.1	9.5	5.3	97	3.2	4.2	2.5	8.6	29.3	9.1	103.8	5.1	8
Privacy	Privacy	39	ADDWR	2022.8.14	19	7.8	19.9	7.3	1.8	2.9	3.4	4.6	3.8	1.6	2	4.1	2.3	11.5	27.3	13.4	8.2	4.4	90.1	2.2	4.6	2.8	11.8	27.3	14.9	88.3	3.7	9.3
Privacy	Privacy	23	ADDWR	2022.9.30	22.4	8.6	22.4	7.9	1.7	2.3	2.3	1.9	2.7	2.2	2.3	3.2	1.9	11.2	28.2	8.2	8.5	6.1	85.5	2.1	3	1.7	10.2	29.4	10.6	87.6	5.8	7
Privacy	Privacy	21	ADDWR	2022.6.29	13.5	11.1	15	9.3	2.7	2.4	2.9	3.7	3	3.4	2	3.3	2.2	7.6	31.4	8.2	10.4	5.1	94	3.4	4.3	1.8	9.8	33.4	11.1	90.7	5	8.8
Privacy	Privacy	20	ADDWR	2022.1.7	17	5.3	20.6	6	2.3	2.5	2.4	1.8	2	2.6	2.2	2.7	1.8	11.2	28	26.5	6.9	2.2	104.7	4.3	3.7	1.9	10.4	25.5	31.5	101.6	3.3	5.5
Privacy	Privacy	20	ADDWR	2022.9,1	14.5	5.8	13.6	5.5	1.6	1.4	2.1	1.5	1.3	1.7	1.1	1.7	1.5	11.2	26.7	20.5	5.9	4.6	114	1.6	1.2	1.1	9.3	25.8	19.1	68	4.7	8.9
Privacy	Privacy	19	ADDWR	2021.8.1	17.1	6.8	15.5	6.3	2.5	4.1	2.5	2.9	3.8	2.3	1.6	5.4	5.5	9	25	31.4	5.3	3.7	106.5	8.9	4.5	1.9	8.7	26.9	27.4	87	4.4	6.8
Privacy	Privacy	32	ADDWoR	2020.9.23	18.1	7.1	17.6	5.8	2.5	1.7	2.2	2.5	2.2	3.2	2.4	5.4	4.3	7.5	25.2	25.7	5.4	3.9	94.8	4.8	4.8	2.3	8.3	22.6	12.8	90.8	3.6	5.1
Privacy	Privacy	28	ADDWoR	2020.9.23	20.9	5.7	20.4	6.1	2	2.8	1.8	2.9	3.5	1.7	4.4	6.7	4.4	10	29.9	16.4	6.5	4.2	102.9	1.9	2.5	1.5	8.3	32.2	33.1	107.3	3.6	4.7
Privacy	Privacy	27	ADDWoR	2020.9.23	14.5	5.2	14.6	5.6	3.6	2.4	2.2	3.5	2.5	1.1	2.2	2.5	2.8	9	29.4	13.4	3.5	3.2	103.2	2.8	2.5	1.3	9.9	29.6	19	103	3.9	3.7
Privacy	Privacy	44	ADDWoR	2020.9.16	16.4	8.9	18.5	9.6	3	2.8	2.8	2.8	3	2.4	2.4	4.9	2	9.3	29.2	20	7.1	5.2	102.7	2.5	3.5	2.4	8.9	29.8	15.4	118.5	5.3	6.1
Privacy	Privacy	34	ADDWoR	2020.9.16	20.8	7.4	20.1	6.9	2.1	1	1.3	2.2	1.1	1.1	3	6.2	5	9.6	34	22.3	6.9	3.8	97.2	4.3	4.1	1.2	9	25.4	6.5	97.1	3.8	6.6
Privacy	Privacy	26	ADDWoR	2020.9.16	20.6	5.5	19.2	5.9	2.2	2.5	2.8	2.2	2.9	2.5	1.6	3.6	3.7	8.4	28.6	21.3	3.4	3.2	99.5	1.1	3.4	3.6	8.2	28.9	22.3	90.1	4	4.3
Privacy	Privacy	29	ADDWoR	2020.6.3	19.4	8.3	17	8	1.8	2.6	4.4	2.7	2.3	2.8	2.3	5.3	2.9	9.4	28.4	16.3	7.8	4.9	88.1	3.2	3.8	1.7	8.9	27.8	11.1	89.7	4	4.4
Privacy	Privacy	27	ADDWoR	2020.12.9	15.4	5.3	17	6.2	4.4	1.5	1.2	3.9	1.8	1.3	2.7	2.5	1.4	8.4	26.7	7.5	4.8	4.9	85.3	4.3	3.5	1.2	8.4	25.1	6.9	94.2	3.5	3.9
Privacy	Privacy	24	ADDWoR	2020.11.4	17.1	7.4	18.4	8.3	3.6	2.3	2.8	3.4	3.6	2.8	1.5	5.3	4.2	10.3	32.6	19.5	6.8	4.3	82.1	2.8	4.5	2.4	10.2	30.9	20.2	91.2	5	7
Privacy	Privacy	19	ADDWoR	2020.6.24	15.4	6.9	14.8	7.4	3.5	2.9	3.4	3.9	3.1	3.2	2.3	4.2	3.7	10.7	25.7	13.3	7.7	3.9	82.5	3.5	4.8	2.5	9	25	12.3	87.3	4.5	7
Privacy	Privacy	38	ADDWoR	2020.6.10	22.6	7.4	23.7	6.9	3.1	5.1	4.3	3.3	4.6	3.3	2.7	5.4	3.8	12.6	26.4	22.9	7.1	4.5	89.1	4.1	5.1	2.6	10.7	33.8	23.7	90.8	4	7.3
Privacy	Privacy	43	ADDWoR	2021.9.22	18	6.5	17.6	4.6	3.6	2.7	2.2	1.4	1.8	3	2.4	4.2	6.8	10.6	32.9	23.2	5.2	3	91.2	4.6	3.5	1.2	8.6	25.5	18.7	94.5	1.8	4.5
Privacy	Privacy	43	ADDWoR	2021.4.21	19.6	8.1	16.9	7.6	2.6	2.8	2	3.8	3.3	3	1.8	3.7	3.4	8.7	25	17.4	6.5	4.1	84.1	3.6	3.5	2.1	7.3	24.1	22.5	99.2	3	4.4
Privacy	Privacy	35	ADDWoR	2021.3.24	18.6	8.6	19.7	8.2	1.8	2.9	3	2	1.8	1.7	1.2	4.2	2.1	9.3	27.9	10.2	7.2	5.9	95.3	5.1	4.7	1.6	8	26.1	13.8	88.9	6.4	7.5
Privacy	Privacy	24	ADDWoR	2021.9.15	22.3	5	25.5	3.7	3.7	3	2.6	2.1	2.7	3.7	1.3	4	5.1	12	25.9	6.7	7.5	2.7	89.3	6.6	5	2.3	11.8	29.5	15	101.8	3.3	7.6
Privacy	Privacy	23	ADDWoR	2021.1.6	17.3	7.1	18.2	6.2	1.9	1.9	1.6	2.1	2.1	2.3	1	4	9.5	8.2	28.9	12.2	7.3	6.4	67.4	5	3.5	3	10.9	28.1	12.6	81.8	4.5	6.9
Privacy	Privacy	22	ADDWoR	2021.2.24	21.1	8.3	18.7	7.4	1.7	5.5	4.3	4.7	3.6	2.3	4.5	5	2.8	9.6	30.4	15.1	9.9	6.6	85.5	3.2	4.7	4.1	9.2	29.5	20.1	101	2.2	9.6
Privacy	Privacy	21	ADDWoR	2021.9.1	17.7	5.9	18.2	4.8	1.6	1.3	2.9	1.8	1.9	1.6	1.1	2.2	2.6	11.5	27.2	14.7	8.5	3.5	81.5	2.7	1.9	2.1	9.6	24	12.8	89	4	6.6
Privacy	Privacy	37	ADDWoR	2022.2.16	18.4	5.8	17.8	5.6	2.2	1.9	1.3	1.3	2	1.6	1	3	4.2	9.2	28.1	11.7	8.5	3.5	86	2.1	2.7	1.1	8.6	26.3	13	97.7	4.7	6
Privacy	Privacy	29	ADDWoR	2022.3.9	20.3	4	20.1	4.5	1.4	1.8	1.9	1.5	2	1.6	1.3	3.7	4	10.9	26.7	15.4	7.3	3.4	98.6	2.9	5.1	2.2	13.5	26.4	19.5	94.4	4.9	6.9
Privacy	Privacy	23	ADDWoR	2021.8.11	16.1	6.9	15.6	6.7	2.2	4	4.4	5.6	4.3	2.9	3.1	3.7	2	9.9	29	24.1	10.1	5.6	76.6	2.1	4.2	1.2	9.8	28.5	27.5	76.9	4.5	7.8
Privacy	Privacy	23	ADDWoR	2021.7.21	20.1	8.3	20.7	8.1	3.6	3.2	2.1	4.4	2.6	3.1	2.2	3.7	7.9	10	24.8	24.2	11.9	4	74.9	6.5	4.2	2.1	10.6	28.5	24.6	82.5	5.2	9.1
Privacy	Privacy	42	ADDWoR	2021.7.25	12.8	6.7	15.8	5.8	1.1	1.4	1.2	1.6	3	4.2	1.3	1.9	1.2	10	32.8	16.5	9.3	5.3	100.7	4.5	3.9	1.6	8.4	30.9	6.3	84.5	4.6	8.4
Privacy	Privacy	34	ADDWoR	2021.2.26	12.5	6.6	15.5	4.4	1.2	1.1	1.2	1.4	3	3.8	1.1	1.7	1.2	10.4	34.5	18.3	8.1	5.4	107.6	4.8	4	1.6	8.5	30.7	8.5	82.3	4.5	8.8
Privacy	Privacy	31	ADDWoR	2021.3.3	19	7.4	19.8	6.9	1.9	2.3	2.9	2.9	2.3	2.2	1.9	3.2	2.5	11.9	29	20	7.7	5.8	86.5	1.8	2.7	2.7	11.3	25.1	14.8	95.5	5.6	6
Privacy	Privacy	29	ADDWoR	2021.5.28	16.8	6.9	15.9	6.5	0.9	0.9	1.7	2.5	1.7	2.3	1.3	2	3	10.3	30	13	10.1	2.9	105	3.5	1.9	1.5	29.9	11	11.2	97	4.9	7.7
Privacy	Privacy	28	ADDWoR	2021.3.3	15.9	6.3	14.4	2.7	2.1	2.1	3.6	3.4	3.4	3.5	4.2	3.3	1.8	10.5	26.3	8.6	6.8	5.4	97.1	2.5	4.7	2.3	9.8	25.7	10.8	87.7	5.3	8
Privacy	Privacy	23	ADDWoR	2021.3.25	15.8	4.7	17.9	5.3	3	2.1	2.8	2	2.7	1.4	2.8	2.3	4.2	8.4	31.1	9.4	7	3.5	105.6	2.5	2.5	2.6	7.6	23.5	10.8	113.3	4.5	2
Privacy	Privacy	21	ADDWoR	2021.4.7	18.3	5.2	19.1	5.2	2.8	3.1	4	3.2	1.8	1.9	4.3	3.3	2	11.2	24.4	11.3	6.6	4.2	96.5	1.1	2.5	2	10.1	23.9	11.9	93.4	7.2	6.1
Privacy	Privacy	21	ADDWoR	2021.9.15	18.3	6.9	17.7	7	2.2	1.9	1.8	2.6	2.3	2.2	1.3	3.5	3.7	10.3	27.4	16.3	10.2	4.4	74.8	3.2	3.1	1.8	9.1	26.8	14.4	95.3	4.7	7.6
Privacy	Privacy	37	ADDWoR	2022.1.3	19.9	7.8	19.1	6.2	1.5	2.3	2.2	1.7	1.8	1.8	1.9	2.8	1.6	12.7	32	25.7	8.7	5.5	115.4	2.7	3.1	1	12.4	29.1	25.2	103.7	4.9	5.9
Privacy	Privacy	37	ADDWoR	2022.8.28	17.1	7.2	17.7	6.8	1	1.3	1.1	1.3	1.5	0.8	0.7	2.5	3.2	8.9	26.3	19.3	7.5	5.6	90.4	2.4	2.2	19	9.5	26.8	16	96.1	4	7.4
Privacy	Privacy	23	ADDWoR	2022.6.16	15.4	6.8	17.2	6	1.7	2.7	1.5	2.2	2.6	2.6	1.3	3.3	4.2	9.2	29.5	11.9	6.9	5.1	90.6	3.9	4.3	1.2	9.8	27.8	10.9	95.2	5.1	7.3
Privacy	Privacy	22	ADDWoR	2022.1.28	14	2.4	13.4	3.2	1.2	1.5	2.2	1.6	2.8	1.1	2	3	1.9	12.6	31.1	27.6	2.3	5.3	103.5	4	3.1	2.2	10.7	28.7	20.7	103.3	2.3	3.9
Privacy	Privacy	20	ADDWoR	2022.7.3	15.8	5.8	19.8	5.3	3.4	4.4	2.9	2.4	3.2	3.2	3.4	4.4	2.9	10.4	25.8	12.3	4.5	4.4	98.9	2.4	3.2	2.3	9	24.3	9.3	104.5	3.6	4.9
Privacy	Privacy	20	ADDWoR	2022.8.28	19.5	6.5	18.7	4.8	3.2	2.6	2.5	3.7	3.6	3.3	1.6	2.5	3.6	12	28.5	30.4	7.6	4.1	70.9	3.3	3.6	2.7	11.3	26	34.9	83	4.6	5.9
