# Supplementary material for: Correlation between temporomandibular joints and craniocervical posture in patients with bilateral anterial disc displacement
Source: BMC Oral Health. 2024 Feb 1;24:159. doi: 10.1186/s12903-024-03892-9 (PMC10832266; doi:10.1186/s12903-024-03892-9)
Supplement: Supplementary file 1 — Additional file 1. [file 12903_2024_3892_MOESM1_ESM.zip › Supplementary material/3. Craniocervical Posture Measurement Data.xlsx]

## Sheet: Sheet1
Groups	Ba-C3ia	C0-C1	C1-C2	SN-CP	SN-OPT	NL-OPT	FH-OPT	ML-OPT	RL-OPT	SN-C2'	MGP-OP
BN	7.77	1.3	0.67	79.06	80.9	71.28	71.29	118.5	168.68	18.07	114.77
BN	7.53	1.12	0.71	81.93	85.12	81.55	76.92	120.78	171.6	19.94	118.58
BN	6.7	1.9	0.82	101.74	103.74	91.4	90.67	112.13	172.63	29.7	94.99
BN	7.36	1.11	0.82	101.83	103.15	97.86	97.23	104.05	160.77	35.41	92.86
BN	6.3	1.69	0.5	106.97	108.27	98.65	101.21	109.66	175.32	38.13	88.62
BN	6.56	1.2	0.49	89.17	89.46	80.48	83.57	117.36	177.78	17	104.42
BN	6.87	1.06	0.68	99.06	101.88	87.23	90.63	114.21	170.09	26.02	100.55
BN	7.06	1.1	0.5	95.44	97.8	90.29	93.61	113.2	178.05	21.51	97.54
BN	7.28	1.3	0.87	101.17	107.05	97.06	98.45	107.99	154.15	26.28	95.35
BN	6.74	0.73	0.66	94.96	96.93	87.28	88.2	112.26	177.85	28.32	103.09
BN	5.07	0.71	0.53	87.65	88.28	79.75	81.97	119.97	178.51	7.2	102.68
BN	5.98	0.85	0.77	107.74	112.99	102.95	102.08	100.39	162.8	28.53	91.33
BN	5.58	1.58	0.64	96.32	99.65	89.39	88.54	110.47	178.28	29.49	99.78
BN	5.04	0.74	0.46	96.54	98.65	85.01	87.42	111.49	177.18	26.03	95.68
BN	5.44	1.27	0.85	93.11	97.73	88.16	91.18	121.84	177.29	17.97	107.07
BN	5.54	1.24	0.93	94.29	96.08	82.18	83.88	126.75	179.4	23.26	108.53
BN	5.27	0.95	0.58	89.23	91.39	78.43	82.01	124.87	177.62	20.17	108.73
BN	5.41	0.95	0.69	86.2	87.36	74.45	78.38	127.98	177.91	9.29	109.71
BN	5.9	0.79	0.66	94.64	96.06	88.13	89.73	115.78	177.42	19.62	107.42
BN	5.27	1.35	0.64	97.95	100.99	91.42	91.42	112.47	179	28.41	102.1
BN	4.55	1.14	0.5	85.18	86.68	77.47	80.03	121.73	177.39	18.19	104.83
BN	6.25	0.66	0.9	87.19	93.17	85.02	84.76	114.81	177.49	11.65	108.04
BN	5.28	0.95	0.95	83.73	84.39	82.19	75.91	120.16	121.83	5.47	115.91
BN	5.09	0.82	0.64	94.7	99.07	86.92	91.13	116.01	170.31	20.62	105.63
BN	5.14	1.16	0.93	84.09	89.86	84.69	80.69	120.58	179.18	15.04	118.02
BN	5.22	0.66	0.42	90.21	92.39	77.57	81.24	113.95	166.85	24.52	98.74
BN	5.93	1.24	0.93	93.51	98.66	91.83	90.62	109.65	173.18	15.14	114.81
BN	5.38	1.06	0.48	100.2	103.16	89.82	94.72	109.93	174.24	25.39	94.8
BN	5.31	1.3	0.58	92.61	100.6	85.23	84.53	113.56	176.6	21.9	115.9
ADDWR	5.99	0.67	0.74	105.4	105.25	90.8	93.6	105.6	162.32	25	101.8
ADDWR	6.71	0.87	0.82	92.67	95.72	86.57	81.46	121.72	177.35	24.75	105.36
ADDWR	5.91	0.62	0.75	101.09	104.17	92.16	90.83	110.76	171.13	32.61	103.62
ADDWR	6.7	1.28	0.5	98.93	102.92	92.04	90.66	122.63	175.76	28.33	98.77
ADDWR	6.98	0.16	0.5	112.93	115.13	108.98	109.03	103.25	158.08	35.53	79.84
ADDWR	5.99	0.67	0.66	100.14	105.9	91.97	95.2	104.85	161.97	23.29	101.2
ADDWR	5.63	1.44	0.36	92.61	95.59	86.85	85.99	113.28	168.77	19.71	106.89
ADDWR	4.16	0.85	0.73	109.66	113.71	95.81	94.38	108.94	176.06	34.8	93.17
ADDWR	6.03	0.61	0.47	99.84	104.79	90.54	96.54	100.16	171.27	29.62	96.17
ADDWR	6.62	0.49	0.93	96.06	97.42	86.76	84.56	114.45	17871	22.65	104.94
ADDWR	6.91	0.82	0.55	103.63	106.42	100.37	100.59	102.52	171.14	33.52	93.68
ADDWR	6.02	0.9	0.69	84.46	89.69	85.31	81.46	125.7	177.99	16.79	114.78
ADDWR	6.21	0.26	0.64	120.17	122.45	111.45	109.8	94.94	156.62	41.26	81.54
ADDWR	6.34	1.13	0.76	89.92	92.82	86.79	84.66	115.66	174.56	16.46	105.72
ADDWR	6.59	0.74	0.71	109.18	112.79	99.68	96.7	113.78	170.38	37.67	97.85
ADDWR	7.38	1.14	0.83	93.79	98.22	88.35	86.21	113.28	179.05	23.25	105.38
ADDWR	6.42	0.62	0.58	93.82	97.44	92.29	88.77	117.61	166.23	14.05	106.67
ADDWR	5.9	1.13	0.5	94.68	97.51	89.07	91.12	101.84	179.26	17.24	105.29
ADDWR	6.16	0.43	0.7	99.07	105.99	99.18	98.48	119.44	179.78	26.41	97.32
ADDWR	6.27	0.51	0.76	104.29	107.3	97.47	96.19	109.2	170.46	38.58	95.17
ADDWR	6.12	0.98	0.77	99.36	102.63	94.49	85.92	108.13	177.93	28.75	100.69
ADDWR	7.5	1.33	1.08	101.11	104.34	85.81	92.79	107.06	174.17	25.45	102.52
ADDWR	6.35	0.5	0.66	95.69	100.56	87.42	89.68	113.69	172.01	28.03	100.17
ADDWR	6.45	1.17	0.59	96.68	100.4	87.55	86.58	107.46	177.97	31.6	102.44
ADDWR	6.63	0.89	0.74	88.34	85.87	85.44	80.92	128.75	177.81	12.37	102.97
ADDWR	7.16	1.2	0.94	93.66	98.93	86.97	90.58	107.06	179.01	21.11	105.38
ADDWR	6.72	0.4	1.72	98.86	101.18	91.24	97.96	113.42	177.04	27.93	99.39
ADDWR	6.88	0.53	1.04	101.91	103.04	91	91.22	116.74	179.25	31.46	101.97
ADDWR	7.52	0.56	1.17	95.71	96.24	89.6	90.2	108.13	173.43	22.12	96.88
ADDWR	7.41	0.45	0.64	103.41	104.71	100.9	101.26	106.97	173.77	28.63	88.9
ADDWR	6.46	0.46	1.44	91.98	93.33	89.25	88.25	113.37	179.81	19.79	104.48
ADDWR	6.08	0.21	0.83	112.65	114.77	107.73	105.48	112.88	169.92	36.9	87.57
ADDWR	0.66	0.77	5.92	88.63	89.66	81.72	81.18	118.71	173.09	20.12	102.54
ADDWoR	6.57	0.71	0.43	107.26	111.77	98.82	101.6	100.23	159.92	35.16	88.77
ADDWoR	1.05	0.62	6.43	93.01	98.99	89.99	88.52	107.2	169.82	18.32	97.44
ADDWoR	5.81	0.86	0.69	89.89	92.94	84.33	81.14	114.45	179.53	20.24	108.66
ADDWoR	6.52	0.68	0.56	118.45	122.56	110.88	109.5	88.35	155.3	36.09	85.86
ADDWoR	6.43	1	0.47	113.56	118.03	101.45	99.97	111.62	166.21	48.05	82.61
ADDWoR	6.78	1	0.69	107.35	109.79	97.52	92.7	111.3	165.19	29.84	94.39
ADDWoR	6.39	0.92	0.64	99.58	102.17	87.68	84.36	120.52	175.29	31.76	105.28
ADDWoR	6.38	0.66	0.68	114.1	119.16	113.84	108.7	95.73	151.32	37.43	85.73
ADDWoR	6.7	0.77	0.42	107.39	113.42	101.13	101.07	106.52	158.67	38.4	92.67
ADDWoR	5.5	0.76	0.69	103.62	109.04	94.42	97.77	107.16	173	30.76	96.84
ADDWoR	7.18	0.79	0.59	100.24	105.59	102.2	98.87	113.5	164.06	33.37	93.12
ADDWoR	6.27	0.36	0.8	104.05	107.74	95.73	91.07	115.38	179.93	30.89	97.42
ADDWoR	5.99	0.47	0.45	101.05	104.8	96.13	96.14	104.97	173.27	29.01	101.7
ADDWoR	5.5	0.98	0.5	109.19	112.01	98.91	97.23	98.08	170.05	25.83	94.07
ADDWoR	7.22	1.16	1.11	105.45	107.37	102.63	100.85	100.47	165.25	27	93.25
ADDWoR	6.28	0.37	1.21	98.81	100.84	94.01	94.21	104.9	168.69	24.12	98.99
ADDWoR	7.15	0.87	0.45	110.67	114.3	107.51	105.3	95.95	165	33.73	89.1
ADDWoR	7.37	0.42	0.8	101.11	102.26	96.05	91.01	112.67	170.1	32.91	96.13
ADDWoR	9.26	0.85	0.95	105.76	108.03	96.04	94.58	105.67	173.87	10.46	98.97
ADDWoR	9.71	0.4	0.77	110.24	111	101	103.65	95.12	167.47	31.29	83.08
ADDWoR	9.5	0.93	1.36	96.97	98.42	90.16	89.09	121.26	173.28	19.72	98.98
ADDWoR	8.43	0.85	1.38	99.6	100.45	96.56	93.7	101.35	172.3	31	97.94
ADDWoR	8.06	0.62	1.14	97.41	101.01	93.38	88.86	112.58	178.16	24.62	102.58
ADDWoR	6.34	0.82	1.1	101.23	103.15	96.74	96.74	109.59	174.27	22.29	97.65
ADDWoR	6.57	0.95	1.14	101.27	104.27	98.31	93.67	105.73	166.97	12.73	98.15
ADDWoR	6.94	0.71	1.06	101.13	103.38	91.92	88.18	115.48	174.61	29.86	103.67
ADDWoR	6.17	0.29	0.43	100.85	101.36	91.63	93.43	114.97	178.87	22.61	93.75
ADDWoR	6.46	0.53	0.93	101.28	102.72	97.9	89.88	111.54	176.95	27.62	104.9
ADDWoR	6.34	0.6	0.98	97.27	95.75	88.35	86.77	124.34	175.03	17.43	101.74
ADDWoR	7.33	0.41	1.02	110.21	113.5	107.98	103.01	102.49	162.74	39.74	87.5
ADDWoR	6.75	0.29	0.42	118.04	120.23	107.74	105.74	108.9	165.13	39.2	88.45
ADDWoR	6.41	0.54	0.92	96.51	97.21	97.12	89.61	114.44	179.41	20.76	106.96
ADDWoR	6.39	0.74	1.21	101.76	102.64	85.74	83.9	116.46	174.12	37.88	102.08
ADDWoR	6.44	0.5	0.81	117.6	120.23	107.52	105.68	114	176.77	44.38	84.5
ADDWoR	5.43	0.51	1	91.07	93.34	87.46	83.34	117.7	172.81	7.73	110.18
ADDWoR	6.91	0.39	1.24	100.3	103.65	101.16	94.98	116.97	159.18	26.86	95.82
