# Supplementary material for: Correlation between temporomandibular joints and craniocervical posture in patients with bilateral anterial disc displacement
Source: BMC Oral Health. 2024 Feb 1;24:159. doi: 10.1186/s12903-024-03892-9 (PMC10832266; doi:10.1186/s12903-024-03892-9)
Supplement: Supplementary file 1 — Additional file 1. [file 12903_2024_3892_MOESM1_ESM.zip › Supplementary material/4. Pearson Correlation Analysis of Temporomandibular Joints and Craniocervical Posture Measurement Data.xlsx]

## Sheet: Sheet1
Groups	Ba-C3ia	C0-C1	SN-CP	SN-OPT	NL-OPT	FH-OPT	ML-OPT	RL-OPT	SN-C2'	MGP-OP	AD	IS	MS	AS	RS
BN	7.77	1.3	79.06	80.9	71.28	71.29	118.5	168.68	18.07	114.77	6.4	3.6	2.9	2.9	3.3
BN	7.53	1.12	81.93	85.12	81.55	76.92	120.78	171.6	19.94	118.58	7.3	4.2	3	1.8	1.8
BN	6.7	1.9	101.74	103.74	91.4	90.67	112.13	172.63	29.7	94.99	8.6	2.4	2.2	1.9	1.2
BN	7.36	1.11	101.83	103.15	97.86	97.23	104.05	160.77	35.41	92.86	8.8	3	2.9	3.1	2.2
BN	6.3	1.69	106.97	108.27	98.65	101.21	109.66	175.32	38.13	88.62	6.5	2.1	2.2	1.8	1.9
BN	6.56	1.2	89.17	89.46	80.48	83.57	117.36	177.78	17	104.42	8.1	1.8	2.1	2.2	1.4
BN	6.87	1.06	99.06	101.88	87.23	90.63	114.21	170.09	26.02	100.55	6.7	2.8	2.5	2	1.9
BN	7.06	1.1	95.44	97.8	90.29	93.61	113.2	178.05	21.51	97.54	6.5	2.7	2.1	2.3	1.8
BN	7.28	1.3	101.17	107.05	97.06	98.45	107.99	154.15	26.28	95.35	7.3	2.8	3.6	2.6	2.3
BN	6.74	0.73	94.96	96.93	87.28	88.2	112.26	177.85	28.32	103.09	7.7	3.2	2.6	1.1	1.3
BN	5.07	0.71	87.65	88.28	79.75	81.97	119.97	178.51	7.2	102.68	8.3	2.9	2.9	1.8	2.5
BN	5.98	0.85	107.74	112.99	102.95	102.08	100.39	162.8	28.53	91.33	8.7	2.3	3.4	2	2.2
BN	5.58	1.58	96.32	99.65	89.39	88.54	110.47	178.28	29.49	99.78	11.2	4.5	3.1	2.6	1.8
BN	5.04	0.74	96.54	98.65	85.01	87.42	111.49	177.18	26.03	95.68	8	3.3	3.4	1.5	3.8
BN	5.44	1.27	93.11	97.73	88.16	91.18	121.84	177.29	17.97	107.07	7.9	2.4	2.9	1.8	2.2
BN	5.54	1.24	94.29	96.08	82.18	83.88	126.75	179.4	23.26	108.53	7.5	2.6	1.9	1.8	1.5
BN	5.27	0.95	89.23	91.39	78.43	82.01	124.87	177.62	20.17	108.73	5.9	2.8	2.7	3.4	3.2
BN	5.41	0.95	86.2	87.36	74.45	78.38	127.98	177.91	9.29	109.71	7.7	3.6	2.5	1.3	2.1
BN	5.9	0.79	94.64	96.06	88.13	89.73	115.78	177.42	19.62	107.42	10.2	4.2	4.3	2.7	2.5
BN	5.27	1.35	97.95	100.99	91.42	91.42	112.47	179	28.41	102.1	6.8	3.3	2	1.8	1.4
BN	4.55	1.14	85.18	86.68	77.47	80.03	121.73	177.39	18.19	104.83	6.9	3	3.1	1.6	2.1
BN	6.25	0.66	87.19	93.17	85.02	84.76	114.81	177.49	11.65	108.04	6.6	3	2	2.4	2.9
BN	5.28	0.95	83.73	84.39	82.19	75.91	120.16	121.83	5.47	115.91	6.1	3.4	2.7	1.9	2.7
BN	5.09	0.82	94.7	99.07	86.92	91.13	116.01	170.31	20.62	105.63	6.9	3.1	2.7	1.6	1.9
BN	5.14	1.16	84.09	89.86	84.69	80.69	120.58	179.18	15.04	118.02	9.3	2.8	2.4	2	1.7
BN	5.22	0.66	90.21	92.39	77.57	81.24	113.95	166.85	24.52	98.74	5.9	2.9	2.2	2.1	2
BN	5.93	1.24	93.51	98.66	91.83	90.62	109.65	173.18	15.14	114.81	5.9	1.9	1.6	3.7	1.6
BN	5.38	1.06	100.2	103.16	89.82	94.72	109.93	174.24	25.39	94.8	8.2	3.9	4.8	2.1	4
BN	5.31	1.3	92.61	100.6	85.23	84.53	113.56	176.6	21.9	115.9	5.3	2.1	2.2	2.2	1.5
BN	7.77	1.3	79.06	80.9	71.28	71.29	118.5	168.68	18.07	114.77	6.3	2.6	3.3	3.2	2.1
BN	7.53	1.12	81.93	85.12	81.55	76.92	120.78	171.6	19.94	118.58	9	3.4	5.3	1.5	2.5
BN	6.7	1.9	101.74	103.74	91.4	90.67	112.13	172.63	29.7	94.99	8.7	3.4	2.4	2.2	1.6
BN	7.36	1.11	101.83	103.15	97.86	97.23	104.05	160.77	35.41	92.86	8.5	2.4	2.3	2.6	2.2
BN	6.3	1.69	106.97	108.27	98.65	101.21	109.66	175.32	38.13	88.62	4.8	2	2.3	1.6	3.7
BN	6.56	1.2	89.17	89.46	80.48	83.57	117.36	177.78	17	104.42	6.5	2.8	2.5	3.5	1.7
BN	6.87	1.06	99.06	101.88	87.23	90.63	114.21	170.09	26.02	100.55	6.4	1.7	1.9	1.3	1.6
BN	7.06	1.1	95.44	97.8	90.29	93.61	113.2	178.05	21.51	97.54	7.6	2.4	1.8	1.8	1.4
BN	7.28	1.3	101.17	107.05	97.06	98.45	107.99	154.15	26.28	95.35	8	2.3	3.4	2.6	2.5
BN	6.74	0.73	94.96	96.93	87.28	88.2	112.26	177.85	28.32	103.09	8	4	3.3	1.5	1.2
BN	5.07	0.71	87.65	88.28	79.75	81.97	119.97	178.51	7.2	102.68	7.6	2.8	3.2	2.1	1.8
BN	5.98	0.85	107.74	112.99	102.95	102.08	100.39	162.8	28.53	91.33	8.4	3.3	3.1	1.9	2.3
BN	5.58	1.58	96.32	99.65	89.39	88.54	110.47	178.28	29.49	99.78	9.6	3	4.1	2.8	2
BN	5.04	0.74	96.54	98.65	85.01	87.42	111.49	177.18	26.03	95.68	8.4	3.4	2.7	1.5	3.1
BN	5.44	1.27	93.11	97.73	88.16	91.18	121.84	177.29	17.97	107.07	6.6	2.8	2.6	1.4	1
BN	5.54	1.24	94.29	96.08	82.18	83.88	126.75	179.4	23.26	108.53	5.4	3.4	2.6	2.4	1.9
BN	5.27	0.95	89.23	91.39	78.43	82.01	124.87	177.62	20.17	108.73	5.4	2.6	3	4.4	2.2
BN	5.41	0.95	86.2	87.36	74.45	78.38	127.98	177.91	9.29	109.71	7.9	3.6	3.3	2.9	2.9
BN	5.9	0.79	94.64	96.06	88.13	89.73	115.78	177.42	19.62	107.42	7.6	3.7	3.9	2.3	2.3
BN	5.27	1.35	97.95	100.99	91.42	91.42	112.47	179	28.41	102.1	8.3	2.5	2.2	2.2	1.7
BN	4.55	1.14	85.18	86.68	77.47	80.03	121.73	177.39	18.19	104.83	6.6	2.7	3.3	2	2.3
BN	6.25	0.66	87.19	93.17	85.02	84.76	114.81	177.49	11.65	108.04	5.4	3.5	3.2	1.4	2.5
BN	5.28	0.95	83.73	84.39	82.19	75.91	120.16	121.83	5.47	115.91	5.9	2.6	3.1	1.6	2.4
BN	5.09	0.82	94.7	99.07	86.92	91.13	116.01	170.31	20.62	105.63	7.3	2.2	2.5	1.4	2.4
BN	5.14	1.16	84.09	89.86	84.69	80.69	120.58	179.18	15.04	118.02	9.7	2.9	2.5	1	2.2
BN	5.22	0.66	90.21	92.39	77.57	81.24	113.95	166.85	24.52	98.74	6.7	3.1	2.5	2.4	3.7
BN	5.93	1.24	93.51	98.66	91.83	90.62	109.65	173.18	15.14	114.81	7.9	2.8	2.5	2	2.2
BN	5.38	1.06	100.2	103.16	89.82	94.72	109.93	174.24	25.39	94.8	8	3.6	4.8	2	4.7
BN	5.31	1.3	92.61	100.6	85.23	84.53	113.56	176.6	21.9	115.9	5.4	1.5	2.4	1.5	2
ADDWR	5.99	0.67	105.4	105.25	90.8	93.6	105.6	162.32	25	101.8	5.6	2.6	3	5.5	1
ADDWR	6.71	0.87	92.67	95.72	86.57	81.46	121.72	177.35	24.75	105.36	7.8	1.8	2.4	4.4	1
ADDWR	5.91	0.62	101.09	104.17	92.16	90.83	110.76	171.13	32.61	103.62	7.2	2.4	1.4	3	1.6
ADDWR	6.7	1.28	98.93	102.92	92.04	90.66	122.63	175.76	28.33	98.77	6.6	3.6	2.6	3.8	1.3
ADDWR	6.98	0.16	112.93	115.13	108.98	109.03	103.25	158.08	35.53	79.84	8.6	2.3	1.6	5	1.2
ADDWR	5.99	0.67	100.14	105.9	91.97	95.2	104.85	161.97	23.29	101.2	6.4	3.1	3.1	4.4	1.7
ADDWR	5.63	1.44	92.61	95.59	86.85	85.99	113.28	168.77	19.71	106.89	4.9	2	2.5	3.7	1.2
ADDWR	4.16	0.85	109.66	113.71	95.81	94.38	108.94	176.06	34.8	93.17	8.4	1.4	1.5	3.1	1.1
ADDWR	6.03	0.61	99.84	104.79	90.54	96.54	100.16	171.27	29.62	96.17	7.9	1.7	1.9	2.9	1.3
ADDWR	6.62	0.49	96.06	97.42	86.76	84.56	114.45	17871	22.65	104.94	4.9	1	1.8	4.9	0.8
ADDWR	6.91	0.82	103.63	106.42	100.37	100.59	102.52	171.14	33.52	93.68	6.3	3.1	2.7	4.9	3.4
ADDWR	6.02	0.9	84.46	89.69	85.31	81.46	125.7	177.99	16.79	114.78	5.8	2.4	1.9	3.9	1.7
ADDWR	6.21	0.26	120.17	122.45	111.45	109.8	94.94	156.62	41.26	81.54	6.7	3.2	2.3	1.6	2
ADDWR	6.34	1.13	89.92	92.82	86.79	84.66	115.66	174.56	16.46	105.72	8.5	1.4	2.7	4.9	1.6
ADDWR	6.59	0.74	109.18	112.79	99.68	96.7	113.78	170.38	37.67	97.85	6.3	1.8	2.2	3.9	2.6
ADDWR	7.38	1.14	93.79	98.22	88.35	86.21	113.28	179.05	23.25	105.38	9	6.6	3.2	4	5.5
ADDWR	6.42	0.62	93.82	97.44	92.29	88.77	117.61	166.23	14.05	106.67	8.4	3.1	2.7	4.3	2.3
ADDWR	5.9	1.13	94.68	97.51	89.07	91.12	101.84	179.26	17.24	105.29	9.2	2.7	3.1	1.7	2.1
ADDWR	6.16	0.43	99.07	105.99	99.18	98.48	119.44	179.78	26.41	97.32	6.5	2.1	1.8	1.8	2
ADDWR	6.27	0.51	104.29	107.3	97.47	96.19	109.2	170.46	38.58	95.17	7	1.9	2.1	2.1	1.8
ADDWR	6.12	0.98	99.36	102.63	94.49	85.92	108.13	177.93	28.75	100.69	6.8	2.3	3.8	6.3	2.5
ADDWR	7.5	1.33	101.11	104.34	85.81	92.79	107.06	174.17	25.45	102.52	5.2	1.9	2.1	3	2.4
ADDWR	6.35	0.5	95.69	100.56	87.42	89.68	113.69	172.01	28.03	100.17	4.6	2.5	2.2	3.5	1.2
ADDWR	6.45	1.17	96.68	100.4	87.55	86.58	107.46	177.97	31.6	102.44	9.2	1.9	2.9	6.1	1.7
ADDWR	6.63	0.89	88.34	85.87	85.44	80.92	128.75	177.81	12.37	102.97	7.4	2.3	2.3	4.3	2.2
ADDWR	7.16	1.2	93.66	98.93	86.97	90.58	107.06	179.01	21.11	105.38	6.1	3.2	2.8	2.4	2.2
ADDWR	6.72	0.4	98.86	101.18	91.24	97.96	113.42	177.04	27.93	99.39	7	4.5	3.2	3.2	2.5
ADDWR	6.88	0.53	101.91	103.04	91	91.22	116.74	179.25	31.46	101.97	7.3	4.6	3.8	2.2	2.8
ADDWR	7.52	0.56	95.71	96.24	89.6	90.2	108.13	173.43	22.12	96.88	7.9	1.9	2.7	2.1	1.7
ADDWR	7.41	0.45	103.41	104.71	100.9	101.26	106.97	173.77	28.63	88.9	9.3	3.7	3	3.4	1.8
ADDWR	6.46	0.46	91.98	93.33	89.25	88.25	113.37	179.81	19.79	104.48	6	1.8	2	4.3	1.9
ADDWR	6.08	0.21	112.65	114.77	107.73	105.48	112.88	169.92	36.9	87.57	5.5	1.5	1.3	1.6	1.1
ADDWR	0.66	0.77	88.63	89.66	81.72	81.18	118.71	173.09	20.12	102.54	6.3	2.9	3.8	8.9	1.9
ADDWR	5.99	0.67	105.4	105.25	90.8	93.6	105.6	162.32	25	101.8	6.7	3.6	2.6	4.6	1.5
ADDWR	6.71	0.87	92.67	95.72	86.57	81.46	121.72	177.35	24.75	105.36	8.8	2.2	2.6	5.4	1.3
ADDWR	5.91	0.62	101.09	104.17	92.16	90.83	110.76	171.13	32.61	103.62	7.3	3.4	2.3	3.2	1.8
ADDWR	6.7	1.28	98.93	102.92	92.04	90.66	122.63	175.76	28.33	98.77	6.1	1.8	2.6	5	2
ADDWR	6.98	0.16	112.93	115.13	108.98	109.03	103.25	158.08	35.53	79.84	7.6	1.7	2.1	3.8	1.7
ADDWR	5.99	0.67	100.14	105.9	91.97	95.2	104.85	161.97	23.29	101.2	5.5	3.6	3.2	4.9	1.3
ADDWR	5.63	1.44	92.61	95.59	86.85	85.99	113.28	168.77	19.71	106.89	5.6	3.2	2.2	3.3	1.1
ADDWR	4.16	0.85	109.66	113.71	95.81	94.38	108.94	176.06	34.8	93.17	8.3	1.4	1.4	4.1	1.1
ADDWR	6.03	0.61	99.84	104.79	90.54	96.54	100.16	171.27	29.62	96.17	8.7	1.4	1.2	3.2	1.3
ADDWR	6.62	0.49	96.06	97.42	86.76	84.56	114.45	17871	22.65	104.94	5.7	1.2	2.2	4	1.2
ADDWR	6.91	0.82	103.63	106.42	100.37	100.59	102.52	171.14	33.52	93.68	5.1	3.3	2.2	5.8	1.7
ADDWR	6.02	0.9	84.46	89.69	85.31	81.46	125.7	177.99	16.79	114.78	5.7	1.4	1	2.8	1.3
ADDWR	6.21	0.26	120.17	122.45	111.45	109.8	94.94	156.62	41.26	81.54	6.2	3.2	2.8	4.4	2.6
ADDWR	6.34	1.13	89.92	92.82	86.79	84.66	115.66	174.56	16.46	105.72	9.2	1.6	1.9	5.2	1.5
ADDWR	6.59	0.74	109.18	112.79	99.68	96.7	113.78	170.38	37.67	97.85	6	3.2	0.9	3.2	1.3
ADDWR	7.38	1.14	93.79	98.22	88.35	86.21	113.28	179.05	23.25	105.38	8.4	5.5	2.7	4.2	2.9
ADDWR	6.42	0.62	93.82	97.44	92.29	88.77	117.61	166.23	14.05	106.67	7.5	2.8	2.7	5.8	1.3
ADDWR	5.9	1.13	94.68	97.51	89.07	91.12	101.84	179.26	17.24	105.29	7.9	2.6	1.5	4.1	1.3
ADDWR	6.16	0.43	99.07	105.99	99.18	98.48	119.44	179.78	26.41	97.32	4.6	1.8	1.7	1.7	1.8
ADDWR	6.27	0.51	104.29	107.3	97.47	96.19	109.2	170.46	38.58	95.17	7.2	2	2.1	2	1.7
ADDWR	6.12	0.98	99.36	102.63	94.49	85.92	108.13	177.93	28.75	100.69	6.5	2.6	2.9	5.2	1.5
ADDWR	7.5	1.33	101.11	104.34	85.81	92.79	107.06	174.17	25.45	102.52	4.8	1.8	1.8	3	2
ADDWR	6.35	0.5	95.69	100.56	87.42	89.68	113.69	172.01	28.03	100.17	4.9	3.7	2.6	4.2	1.4
ADDWR	6.45	1.17	96.68	100.4	87.55	86.58	107.46	177.97	31.6	102.44	7.8	2.2	2.8	5.6	1.3
ADDWR	6.63	0.89	88.34	85.87	85.44	80.92	128.75	177.81	12.37	102.97	6	2.4	2	3.9	2
ADDWR	7.16	1.2	93.66	98.93	86.97	90.58	107.06	179.01	21.11	105.38	4.8	2.5	2.9	3.3	2.3
ADDWR	6.72	0.4	98.86	101.18	91.24	97.96	113.42	177.04	27.93	99.39	8.6	4.1	2.8	1.6	2.2
ADDWR	6.88	0.53	101.91	103.04	91	91.22	116.74	179.25	31.46	101.97	7.8	3.4	2.9	2.3	2
ADDWR	7.52	0.56	95.71	96.24	89.6	90.2	108.13	173.43	22.12	96.88	8.6	2.3	2.3	1.9	2.3
ADDWR	7.41	0.45	103.41	104.71	100.9	101.26	106.97	173.77	28.63	88.9	11.1	2.9	2.4	2.2	2
ADDWR	6.46	0.46	91.98	93.33	89.25	88.25	113.37	179.81	19.79	104.48	5.3	2.4	2.5	1.8	2.2
ADDWR	6.08	0.21	112.65	114.77	107.73	105.48	112.88	169.92	36.9	87.57	5.8	2.1	1.4	1.5	1.1
ADDWR	0.66	0.77	88.63	89.66	81.72	81.18	118.71	173.09	20.12	102.54	6.8	2.5	4.1	5.5	1.6
ADDWoR	6.57	0.71	107.26	111.77	98.82	101.6	100.23	159.92	35.16	88.77	5.8	2.5	2.2	4.8	2.3
ADDWoR	1.05	0.62	93.01	98.99	89.99	88.52	107.2	169.82	18.32	97.44	6.1	2.9	3.5	1.9	1.5
ADDWoR	5.81	0.86	89.89	92.94	84.33	81.14	114.45	179.53	20.24	108.66	5.6	3.5	2.5	2.8	1.3
ADDWoR	6.52	0.68	118.45	122.56	110.88	109.5	88.35	155.3	36.09	85.86	9.6	2.8	3	2.5	2.4
ADDWoR	6.43	1	113.56	118.03	101.45	99.97	111.62	166.21	48.05	82.61	6.9	2.2	1.1	4.3	1.2
ADDWoR	6.78	1	107.35	109.79	97.52	92.7	111.3	165.19	29.84	94.39	5.9	2.2	2.9	1.1	3.6
ADDWoR	6.39	0.92	99.58	102.17	87.68	84.36	120.52	175.29	31.76	105.28	8	2.7	2.3	3.2	1.7
ADDWoR	6.38	0.66	114.1	119.16	113.84	108.7	95.73	151.32	37.43	85.73	6.2	3.9	1.8	4.3	1.2
ADDWoR	6.7	0.77	107.39	113.42	101.13	101.07	106.52	158.67	38.4	92.67	8.3	3.4	3.6	2.8	2.4
ADDWoR	5.5	0.76	103.62	109.04	94.42	97.77	107.16	173	30.76	96.84	7.4	3.9	3.1	3.5	2.5
ADDWoR	7.18	0.79	100.24	105.59	102.2	98.87	113.5	164.06	33.37	93.12	6.9	3.3	4.6	4.1	2.6
ADDWoR	6.27	0.36	104.05	107.74	95.73	91.07	115.38	179.93	30.89	97.42	4.6	1.4	1.8	4.6	1.2
ADDWoR	5.99	0.47	101.05	104.8	96.13	96.14	104.97	173.27	29.01	101.7	7.6	3.8	3.3	3.6	2.1
ADDWoR	5.5	0.98	109.19	112.01	98.91	97.23	98.08	170.05	25.83	94.07	8.2	2	1.8	5.1	1.6
ADDWoR	7.22	1.16	105.45	107.37	102.63	100.85	100.47	165.25	27	93.25	3.7	2.1	2.7	6.6	2.3
ADDWoR	6.28	0.37	98.81	100.84	94.01	94.21	104.9	168.69	24.12	98.99	6.2	2.1	2.1	5	3
ADDWoR	7.15	0.87	110.67	114.3	107.51	105.3	95.95	165	33.73	89.1	7.4	4.7	3.6	3.2	4.1
ADDWoR	7.37	0.42	101.11	102.26	96.05	91.01	112.67	170.1	32.91	96.13	4.8	1.8	1.9	2.7	2.1
ADDWoR	9.26	0.85	105.76	108.03	96.04	94.58	105.67	173.87	10.46	98.97	5.6	1.3	2	2.1	1.1
ADDWoR	9.71	0.4	110.24	111	101	103.65	95.12	167.47	31.29	83.08	4.5	1.5	2	2.9	2.2
ADDWoR	9.5	0.93	96.97	98.42	90.16	89.09	121.26	173.28	19.72	98.98	6.7	5.6	4.3	2.1	1.2
ADDWoR	8.43	0.85	99.6	100.45	96.56	93.7	101.35	172.3	31	97.94	8.1	4.4	2.6	6.5	2.1
ADDWoR	8.06	0.62	97.41	101.01	93.38	88.86	112.58	178.16	24.62	102.58	5.8	1.6	3	4.5	1.6
ADDWoR	6.34	0.82	101.23	103.15	96.74	96.74	109.59	174.27	22.29	97.65	4.4	1.4	3	4.8	1.6
ADDWoR	6.57	0.95	101.27	104.27	98.31	93.67	105.73	166.97	12.73	98.15	6.9	2.9	2.3	1.8	2.7
ADDWoR	6.94	0.71	101.13	103.38	91.92	88.18	115.48	174.61	29.86	103.67	6.5	2.5	1.7	3.5	1.5
ADDWoR	6.17	0.29	100.85	101.36	91.63	93.43	114.97	178.87	22.61	93.75	2.7	3.4	3.4	2.5	2.3
ADDWoR	6.46	0.53	101.28	102.72	97.9	89.88	111.54	176.95	27.62	104.9	5.3	2	2.7	2.5	2.6
ADDWoR	6.34	0.6	97.27	95.75	88.35	86.77	124.34	175.03	17.43	101.74	5.2	3.2	1.8	1.1	2
ADDWoR	7.33	0.41	110.21	113.5	107.98	103.01	102.49	162.74	39.74	87.5	7	2.6	2.3	3.2	1.8
ADDWoR	6.75	0.29	118.04	120.23	107.74	105.74	108.9	165.13	39.2	88.45	6.2	1.7	1.8	2.7	1
ADDWoR	6.41	0.54	96.51	97.21	97.12	89.61	114.44	179.41	20.76	106.96	6.8	1.3	1.5	2.4	19
ADDWoR	6.39	0.74	101.76	102.64	85.74	83.9	116.46	174.12	37.88	102.08	6	2.2	2.6	3.9	1.2
ADDWoR	6.44	0.5	117.6	120.23	107.52	105.68	114	176.77	44.38	84.5	3.2	1.6	2.8	4	2.2
ADDWoR	5.43	0.51	91.07	93.34	87.46	83.34	117.7	172.81	7.73	110.18	5.3	2.4	3.2	2.4	2.3
ADDWoR	6.91	0.39	100.3	103.65	101.16	94.98	116.97	159.18	26.86	95.82	4.8	3.7	3.6	3.3	2.7
ADDWoR	6.57	0.71	107.26	111.77	98.82	101.6	100.23	159.92	35.16	88.77	7.1	2.2	1.7	4.3	2.4
ADDWoR	1.05	0.62	93.01	98.99	89.99	88.52	107.2	169.82	18.32	97.44	5.7	1.8	2.8	4.4	4.4
ADDWoR	5.81	0.86	89.89	92.94	84.33	81.14	114.45	179.53	20.24	108.66	5.2	2.2	2.4	2.8	2.2
ADDWoR	6.52	0.68	118.45	122.56	110.88	109.5	88.35	155.3	36.09	85.86	8.9	2.8	2.8	2	2.4
ADDWoR	6.43	1	113.56	118.03	101.45	99.97	111.62	166.21	48.05	82.61	7.4	1.3	1	5	3
ADDWoR	6.78	1	107.35	109.79	97.52	92.7	111.3	165.19	29.84	94.39	5.5	2.8	2.5	3.7	1.6
ADDWoR	6.39	0.92	99.58	102.17	87.68	84.36	120.52	175.29	31.76	105.28	8.3	4.4	2.6	2.9	2.3
ADDWoR	6.38	0.66	114.1	119.16	113.84	108.7	95.73	151.32	37.43	85.73	5.3	1.2	1.5	1.4	2.7
ADDWoR	6.7	0.77	107.39	113.42	101.13	101.07	106.52	158.67	38.4	92.67	7.4	2.8	2.3	4.2	1.5
ADDWoR	5.5	0.76	103.62	109.04	94.42	97.77	107.16	173	30.76	96.84	6.9	3.4	2.9	3.7	2.3
ADDWoR	7.18	0.79	100.24	105.59	102.2	98.87	113.5	164.06	33.37	93.12	7.4	4.3	5.1	3.8	2.7
ADDWoR	6.27	0.36	104.05	107.74	95.73	91.07	115.38	179.93	30.89	97.42	6.5	2.2	2.7	6.8	2.4
ADDWoR	5.99	0.47	101.05	104.8	96.13	96.14	104.97	173.27	29.01	101.7	8.1	2	2.8	3.4	1.8
ADDWoR	5.5	0.98	109.19	112.01	98.91	97.23	98.08	170.05	25.83	94.07	8.6	3	2.9	2.1	1.2
ADDWoR	7.22	1.16	105.45	107.37	102.63	100.85	100.47	165.25	27	93.25	5	2.6	3	5.1	1.3
ADDWoR	6.28	0.37	98.81	100.84	94.01	94.21	104.9	168.69	24.12	98.99	7.1	1.6	1.9	9.5	1
ADDWoR	7.15	0.87	110.67	114.3	107.51	105.3	95.95	165	33.73	89.1	8.3	4.3	5.5	2.8	4.5
ADDWoR	7.37	0.42	101.11	102.26	96.05	91.01	112.67	170.1	32.91	96.13	5.9	2.9	1.3	2.6	1.1
ADDWoR	9.26	0.85	105.76	108.03	96.04	94.58	105.67	173.87	10.46	98.97	5.8	1.3	1.9	4.2	1
ADDWoR	9.71	0.4	110.24	111	101	103.65	95.12	167.47	31.29	83.08	4	1.9	1.8	4	1.3
ADDWoR	9.5	0.93	96.97	98.42	90.16	89.09	121.26	173.28	19.72	98.98	6.9	4.4	4	2	3.1
ADDWoR	8.43	0.85	99.6	100.45	96.56	93.7	101.35	172.3	31	97.94	8.3	2.1	3.2	7.9	2.2
ADDWoR	8.06	0.62	97.41	101.01	93.38	88.86	112.58	178.16	24.62	102.58	6.7	1.2	1.4	1.2	1.3
ADDWoR	6.34	0.82	101.23	103.15	96.74	96.74	109.59	174.27	22.29	97.65	6.6	1.2	1.1	1.2	1.1
ADDWoR	6.57	0.95	101.27	104.27	98.31	93.67	105.73	166.97	12.73	98.15	7.4	2.9	2.3	2.5	1.9
ADDWoR	6.94	0.71	101.13	103.38	91.92	88.18	115.48	174.61	29.86	103.67	6.9	1.7	0.9	3	1.3
ADDWoR	6.17	0.29	100.85	101.36	91.63	93.43	114.97	178.87	22.61	93.75	6.3	3.6	2.1	1.8	4.2
ADDWoR	6.46	0.53	101.28	102.72	97.9	89.88	111.54	176.95	27.62	104.9	4.7	2.8	2.1	4.2	2.8
ADDWoR	6.34	0.6	97.27	95.75	88.35	86.77	124.34	175.03	17.43	101.74	5.2	4	3.1	2	4.3
ADDWoR	7.33	0.41	110.21	113.5	107.98	103.01	102.49	162.74	39.74	87.5	6.9	1.8	1.9	3.7	1.3
ADDWoR	6.75	0.29	118.04	120.23	107.74	105.74	108.9	165.13	39.2	88.45	7.8	2.2	2.3	1.6	1.9
ADDWoR	6.41	0.54	96.51	97.21	97.12	89.61	114.44	179.41	20.76	106.96	7.2	1.1	1.3	3.2	0.7
ADDWoR	6.39	0.74	101.76	102.64	85.74	83.9	116.46	174.12	37.88	102.08	6.8	1.5	2.7	4.2	1.3
ADDWoR	6.44	0.5	117.6	120.23	107.52	105.68	114	176.77	44.38	84.5	2.4	2.2	1.5	1.9	2
ADDWoR	5.43	0.51	91.07	93.34	87.46	83.34	117.7	172.81	7.73	110.18	5.8	2.9	4.4	2.9	3.4
ADDWoR	6.91	0.39	100.3	103.65	101.16	94.98	116.97	159.18	26.86	95.82	6.5	2.5	2.6	3.6	1.6
